# Supplementary material for: Protective mechanisms of a microbial oil against hypercholesterolemia: evidence from a zebrafish model
Source: Front Nutr. 2023 Jun 26;10:1161119. doi: 10.3389/fnut.2023.1161119 (PMC10332275; doi:10.3389/fnut.2023.1161119)
Supplement: Supplementary file 1 [file Data_Sheet_1.xlsx]

## Sheet: Supplementary Table 1
	Protective mechanisms of a microbial oil against hypercholesterolemia: evidence from a zebrafish model
	Adnan H. Gora, Saima Rehman, Jorge Dias, Jorge M. O. Fernandes, Pål A. Olsvik, Mette Sørensen, Viswanath Kiron
	Supplementary Table 1: Ingredients, estimated proximate and fatty acid composition of the different experimental diets
	Ingredients (%)	CT	HC	HCA1	HCA2
	Fishmeal	32	32	32	32
	Fish protein hydrolysate	10	10	10	10
	Fish gelatine	5	5	5	5
	Pea protein concentrate	9.75	9.75	9.75	9.75
	Wheat gluten	15	15	15	15
	Wheat meal	8.85	8.85	8.85	8.85
	Cellulose	8	2.9	2.9	2.9
	Vitamin and mineral premix	2	2	2	2
	Vitamin E50	0.1	0.1	0.1	0.1
	Betaine HCl	0.1	0.1	0.1	0.1
	Antioxidant	0.5	0.5	0.5	0.5
	Monoammonium phosphate	2	2	2	2
	Carophyll Pink 10% - Astaxanthin	0.1	0.1	0.1	0.1
	Cholesterol SF		5.1	5.1	5.1
	Fish oil	3.1
	Soybean oil	3.5	6.6	3.5
	Schizochytrium oil			3.1	6.6
	Proximate composition
	Moisture, %feed	8.94 ± 0.06	8.37 ± 0.04	9.34 ± 0.02	9.74 ± 0.2
	Crude protein, % dry matter	54.5 ± 0.29	54.53 ± 0.23	54.86 ± 0.07	55.00 ± 0.06
	Crude fat, % drymatter	11.56 ± 0.27	16.68 ± 0.00	16.62 ± 0.16	17.62 ± 0.28
	Ash, % drymatter	1.75 ± 0.05	1.57 ± 0.23	1.79 ± 0.072	1.77 ± 0.03
	Fatty acid composition (% of total fatty acids)
	C14:0	3.92 ± 0.02	3.80 ± 0.18	2.61 ± 0.12	3.42 ± 0.12
	C16:0	17.28 ± 0.06	16.65 ± 0.63	19.27 ± 0.66	24.46 ± 1.09
	C18:0	3.88 ± 0.03	3.74 ± 0.10	3.04 ± 0.08	2.29 ± 0.10
	C22:0	5.81 ± 0.11	5.76 ± 0.26	5.79 ± 0.14	5.63 ± 0.18
	SUM SFA	30.92 ± 0.09	29.96 ± 1.16	30.73 ± 0.93	35.82 ± 1.49
	C16:1n-9	4.34 ± 0.003	4.22 ± 0.19	1.47 ± 0.06	1.62 ± 0.24
	C18:1n-9	18.65 ± 0.01	17.92 ± 0.76	15.77 ± 0.43	8.02 ± 0.27
	C18:1n-7	2.60 ± 0.008	2.53 ± 0.12	1.55 ± 0.04	1.03 ± 0.03
	C20:1n-9	3.94 ± 0.03	3.84 ± 0.16	3.52 ± 0.09	3.50 ± 0.12
	C22:1n-11	1.80 ± 1.02	2.68 ± 1.72	3.07 ± 2.11	3.89 ± 2.67
	SUM MUFA	31.34 ± 1.03	31.21 ± 0.48	25.40 ± 1.56	18.07 ± 2.03
	C18:2n-6	24.56 ± 0.03	23.40 ± 1.17	23.38 ± 0.60	8.35 ± 0.311
	C18:3n-3	2.55 ± 0.03	2.48 ± 0.12	2.37 ± 0.07	1.01 ± 0.03
	C20:5n-3	4.99 ± 0.059	5.00 ± 0.27	4.32 ± 0.13	8.37 ± 0.21
	C22:6n-3	3.43 ± 0.07	3.43 ± 0.15	8.67 ± 0.14	18.22 ± 0.49
	SUM PUFA	35.54 ± 0.19	34.32 ± 1.72	38.76 ± 0.94	35.97 ± 1.05
	SUM n-3	10.98 ± 0.16	10.92 ± 0.55	15.37 ± 0.34	27.62 ± 0.74
	SUM n-6	24.56 ± 0.03	23.40 ± 1.17	23.38 ± 0.60	8.35 ± 0.31
	SUM (EPA+DHA)	8.42 ± 1.66	8.43 ± 1.31	12.99 ± 3.98	26.60 ± 8.59
	EPA:DHA	0.45 ± 0.01	0.49 ± 0.01	1.45 ± 0.009	1.45 ± 0.0008

## Sheet: Supplementary Table 2
	Protective mechanisms of a microbial oil against hypercholesterolemia: evidence from a zebrafish model
	Adnan H. Gora, Saima Rehman, Jorge Dias, Jorge M. O. Fernandes, Pål A. Olsvik, Mette Sørensen, Viswanath Kiron
	Supplementary Table 2: Summary of RNA sequencing data and the percentage of clean reads mapped to the zebrafish genome
	The transcriptome sequencing data generated from this manuscript will be publicly available after 1 January 2024 in Sequence Read Archive of NCBI with the accession number PRJNA944406.
	Sample	Raw reads	Filtered reads	Reads aligned once	Reads aligned more than once	Total aligned	Unmapped reads	Percentage of alignment
	CT1	24269107	24097017	18388403	2851842	21240245	2856772	88.1447
	CT2	22640146	22510755	17090134	2771078	19861212	2649543	88.2299
	CT3	19622416	19512695	14697892	2509428	17207320	2305375	88.1853
	CT4	23822485	22765713	17913243	3510107	21423350	2399135	89.9291
	CT5	24482331	24360498	18243829	3337328	21581157	2779341	88.5908
	CT6	23599980	23469964	17575632	2865973	20441605	3028359	87.0969
	HC1	20030612	19910411	14839341	2579327	17418668	2491743	87.4852
	HC2	21106774	20992469	16024414	2281578	18305992	2686477	87.2027
	HC3	21160864	21033578	15259045	2351296	17610341	3423237	83.7249
	HC4	21327780	21207743	15841252	2759802	18601054	2606689	87.7088
	HC5	20113984	20010116	14786374	2734324	17520698	2489418	87.5592
	HCA1_1	20957221	20846516	15349112	2678368	18027480	2819036	86.4772
	HCA1_2	23986908	23822485	17915567	3507959	21423526	2398959	89.9299
	HCA1_3	22921177	22816685	10097685	11379306	21476991	1339694	94.1284
	HCA1_4	26525066	26379453	19845642	3360905	23206547	3172906	87.9721
	HCA1_5	19911110	19805202	14987042	2250182	17237224	2567978	87.0338
	HCA1_6	22887887	22795703	15407097	2370297	17777394	5018309	77.9857
	HCA2_1	25115352	24983186	19048457	2931051	21979508	3003678	87.9772
	HCA2_2	22145102	22030150	16570845	2915918	19486763	2543387	88.455
	HCA2_3	22240830	22119498	16722467	2713762	19436229	2414486	87.8692
	HCA2_4	20913195	20790243	15544827	2556192	18101019	2689224	87.065
	HCA2_5	21660834	21526177	16656209	2284696	18940905	2585272	87.9901
	Total	491441161	487786257	358804509	69500719	428305228	60269018
	Average	2.23382e+07	2.21721e+07	1.63093e+07	3.15912e+06	1.94684e+07	2.7395e+06	87.5791

## Sheet: Supplementary Table 3
	Protective mechanisms of a microbial oil against hypercholesterolemia: evidence from a zebrafish model
	Adnan H. Gora, Saima Rehman, Jorge Dias, Jorge M. O. Fernandes, Pål A. Olsvik, Mette Sørensen, Viswanath Kiron
	Supplementary Table 3: Details of genes used for the qPCR analysis of the liver
	Gene Symbol	Gene name	Sequence	Primer Sequence	PCR efficiency (%)	Amplicon Size (bp)	Accession
	abca1a	ATP-binding cassette, sub-family A (ABC1), member 1A	Forward	AAGAGGAAGCAGAAGCCAGC	88.7	76	NM_001309465.1
			Reverse	CACCCAGCAACCCAAAACAC
	acaa1	acetyl-CoA acyltransferase 1	Forward	GTGGTGGAGTGGTTGGAGAG	91.2	182	NM_001271308.1
			Reverse	CTGTGTGGGGGAAATGTGCT
	cpt1aa	carnitine palmitoyltransferase 1Aa (liver)	Forward	TCTCTTTTGCCTTTATGTGGTGT	92.1	166	NM_001044854.1
			Reverse	GCCTCCTCCGCTGGTCA
	lcat	lecithin-cholesterol acyltransferase	Forward	TCCAAACGCTGACCCCATAG	101.4	104	NM_001324407.1
			Reverse	CCTGCTCCTGCTTCCCAATC
	plin2	perilipin 2	Forward	AGCCAAGAAACAGAGAGCGA	106.6	117	NM_001030262.1
			Reverse	GGACACCAGCACCACACAT
	scarb1	scavenger receptor class B, member 1	Forward	TCGCTGGAAGGACAACATCA	92.1	177	NM_198921.2
			Reverse	CGGACGGGAAACGGCAT
	actb1	actin, beta 1	Forward	TCAAACGAACGACCAACCTA	105	71	AF057040.1
			Reverse	GCCATACAGAGCAGAAGCCA
	eef1a1l1	elongation factor 1 alpha	Forward	GCTTCTCTACCTACCCTCCTCT	98.2	103	NM_131263.1
			Reverse	GCACCACCGATTTTCTTCTCA
	rpl13a	ribosomal protein L13a	Forward	CCACACAAAACCAAGAGGGG	100.9	157	NM_212784.1
			Reverse	ATCGTCCAAGCAGGGCAAAT

## Sheet: Supplementary Table 4
	Protective mechanisms of a microbial oil against hypercholesterolemia: evidence from a zebrafish model
	Adnan H. Gora, Saima Rehman, Jorge Dias, Jorge M. O. Fernandes, Pål A. Olsvik, Mette Sørensen, Viswanath Kiron
	Supplementary Table 4: Differentially expressed genes (|Log2 fold-change| ≥ 1, adjusted p-value < 0.05) obtained by comparing the HC group with CT group. Each treatment group consisted of at least five biological replicates.
	Official gene symbol	Log2FoldChange	padj	Gene name
	acot22	-25.8334	0.001	acyl-CoA thioesterase 22
	eve1	-24.9994	0.001	even-skipped-like1
	hoxb13a	-24.8327	0.001	homeobox B13a
	zgc:193811	-24.3429	0.001	zgc:193811
	rad9b	-24.1373	0.001	RAD9 checkpoint clamp component B
	ankrd31	-23.4012	0.001	ankyrin repeat domain 31
	klhl10b.1	-23.2967	0.001	kelch-like family member 10b, tandem duplicate 1
	spaca9	-23.2368	0.001	sperm acrosome associated 9
	si:ch211-171b20.3	-23.1752	0.001	si:ch211-171b20.3
	hoxd13a	-23.1091	0.001	homeobox D13a
	pax6a	-22.9887	0.001	paired box 6a
	si:dkey-27d5.11	-22.6666	0.001	si:dkey-27d5.11
	opn1sw2	-22.3733	0.001	opsin 1 (cone pigments), short-wave-sensitive 2
	si:dkey-23f9.9	-22.2665	0.001	si:dkey-23f9.9
	LOC110438410	-22.2415	0.001	serine/threonine-protein kinase pim-1-like
	si:dkey-27d5.14	-22.0363	0.001	si:dkey-27d5.14
	zgc:174353	-21.7322	0.001	zgc:174353
	LOC100002818	-21.6574	0.001	serine/threonine-protein kinase pim-1-like
	LOC110438898	-21.641	0.001	E3 ubiquitin-protein ligase RBBP6-like
	si:ch211-209a2.2	-10.2979	0.00356301	si:ch211-209a2.2
	wu:fc46h12	-10.1357	0.0367786	wu:fc46h12
	si:dkey-32m20.1	-9.73569	0.0397657	si:dkey-32m20.1
	efhb	-9.66757	0.0133691	EF-hand domain family, member B
	dmc1	-9.59138	0.0202239	DNA meiotic recombinase 1
	si:ch73-290k24.6	-9.05534	0.00118244	si:ch73-290k24.6
	si:ch73-111k22.3	-8.59889	0.00611631	si:ch73-111k22.3
	tcte1	-8.43849	0.001	t-complex-associated-testis-expressed 1
	cubn	-8.3555	0.001	cubilin (intrinsic factor-cobalamin receptor)
	ak7b	-8.13551	0.0412416	adenylate kinase 7b
	daw1	-8.11885	0.00501253	dynein assembly factor with WDR repeat domains 1
	zgc:110425	-7.91026	0.00386315	zgc:110425
	LOC798514	-7.89729	0.0214407	regulator of G-protein signaling protein-like
	LOC559991	-7.88404	0.0367786	serine/threonine-protein kinase pim-2
	si:dkey-21o22.2	-7.87115	0.0292894	si:dkey-21o22.2
	ceacam1	-7.8244	0.001	CEA cell adhesion molecule 1
	LOC110439139	-7.8002	0.0228665	dynein heavy chain 6, axonemal-like
	lhx2a	-7.61235	0.0162639	LIM homeobox 2a
	LOC110438040	-7.47246	0.00501253	uncharacterized LOC110438040
	kcnq3	-7.46619	0.0235413	potassium voltage-gated channel, KQT-like subfamily, member 3
	pimr179	-7.46508	0.0368577	Pim proto-oncogene, serine/threonine kinase, related 179
	efhc1	-7.43892	0.001	EF-hand domain (C-terminal) containing 1
	ttc12	-7.36486	0.024585	tetratricopeptide repeat domain 12
	si:dkey-110c1.10	-7.14529	0.001	si:dkey-110c1.10
	cyp26a1	-7.10385	7.14237e-06	cytochrome P450, family 26, subfamily A, polypeptide 1
	LOC101882297	-7.01544	0.0051112	uncharacterized LOC101882297
	bicc2	-6.9488	0.0188017	bicaudal C homolog 2
	amn	-6.94064	0.001	amnion associated transmembrane protein
	pacrg	-6.8405	0.00162687	PARK2 co-regulated
	ccdc103	-6.76232	0.0024927	coiled-coil domain containing 103
	slc34a1a	-6.74155	0.00196521	solute carrier family 34 member 1a
	xirp1	-6.6781	0.001	xin actin binding repeat containing 1
	rnf32	-6.55356	0.00254458	ring finger protein 32
	si:dkey-34o23.2	-6.35969	0.0218175
	drc3	-6.30653	0.00725471	dynein regulatory complex subunit 3
	spata17	-6.27743	0.023833	spermatogenesis associated 17
	tuba7l	-6.2427	0.001	tubulin, alpha 7 like
	gabrr2b	-6.22046	0.029	gamma-aminobutyric acid (GABA) A receptor, rho 2b
	LOC100330159	-6.18722	0.001	uncharacterized protein C16orf96 homolog
	cyb5d1	-6.0937	0.00462371	cytochrome b5 domain containing 1
	si:ch73-222h13.1	-6.06139	0.0140467	si:ch73-222h13.1
	spata4	-5.9985	0.00822851	spermatogenesis associated 4
	star	-5.94683	0.001	steroidogenic acute regulatory protein
	lrp2b	-5.91585	0.00162687	low density lipoprotein receptor-related protein 2b
	dnaaf3l	-5.91211	0.0296611	dynein, axonemal, assembly factor 3 like
	adm2b	-5.85095	0.0231779	adrenomedullin 2b
	si:dkey-194e6.1	-5.80466	0.001	si:dkey-194e6.1
	LOC100333021	-5.64446	0.0212483	cohesin subunit SA-2-like
	si:ch211-1o7.2	-5.62479	0.00968569	si:ch211-1o7.2
	mei4	-5.61088	0.023833	meiosis-specific, MEI4 homolog (S. cerevisiae)
	iqck	-5.59314	0.00418778	IQ motif containing K
	zgc:173594	-5.57745	0.00155607	zgc:173594
	si:ch211-147k9.8	-5.4445	0.0269794
	catip	-5.40328	0.0153658	ciliogenesis associated TTC17 interacting protein
	lgi1b	-5.37949	0.00361685	leucine-rich, glioma inactivated 1b
	ctsl.1	-5.37744	0.00142464	cathepsin L.1
	snx8a	-5.34309	0.00133726	sorting nexin 8a
	gb:ee300746	-5.31021	0.0214407	expressed sequence EE300746
	dab1b	-5.20474	0.023833	DAB adaptor protein 1b
	ctsbb	-5.15781	0.0212483	cathepsin Bb
	slc5a12	-5.15579	0.0214401	solute carrier family 5 member 12
	si:ch211-261c8.5	-5.11465	0.00215333
	cfap45	-4.99855	0.00104501	cilia and flagella associated protein 45
	pnp6	-4.99688	0.001	purine nucleoside phosphorylase 6
	ankar	-4.99214	0.014165	ankyrin and armadillo repeat containing
	nme8	-4.93436	0.0436385	NME/NM23 family member 8
	dnaaf4	-4.91747	0.0202239	dynein axonemal assembly factor 4
	ccdc151	-4.90488	0.00826494	coiled-coil domain containing 151
	LOC110437749	-4.88465	0.0193501	regulator of G-protein signaling protein-like
	LOC101884945	-4.87728	0.0257313	leucine-rich repeat-containing protein 49
	wu:fj19g03	-4.86618	0.00133726	wu:fj19g03
	armc4	-4.86142	0.0128266	armadillo repeat containing 4
	foxd2	-4.84535	0.0171846	forkhead box D2
	si:dkey-19b23.7	-4.76694	0.0214401	si:dkey-19b23.7
	agbl2	-4.76038	0.0233964	ATP/GTP binding protein-like 2
	nek10	-4.72222	0.0231779	NIMA-related kinase 10
	slc12a1	-4.65301	0.0483902	solute carrier family 12 member 1
	sqlea	-4.563	0.001	squalene epoxidase a
	cdk20	-4.52565	0.0237238	cyclin-dependent kinase 20
	si:ch211-121a2.2	-4.43376	0.0391176	si:ch211-121a2.2
	col9a1a	-4.38493	0.0440221	collagen, type IX, alpha 1a
	mtbl	-4.31792	0.00826494	metallothionein-B-like
	trim35-12	-4.27813	0.00591545	tripartite motif containing 35-12
	ccdc13	-4.2666	0.0203128	coiled-coil domain containing 13
	igsf21b	-4.11707	0.00518865	immunoglobin superfamily, member 21b
	si:dkeyp-86b9.1	-4.03323	0.0261412	si:dkeyp-86b9.1
	dnaaf2	-3.90048	0.0169472	dynein, axonemal, assembly factor 2
	rcn3	-3.87705	0.00501253	reticulocalbin 3, EF-hand calcium binding domain
	renbp	-3.86891	0.0292894	renin binding protein
	espl1	-3.84017	0.0253912	extra spindle pole bodies like 1, separase
	stmn1b	-3.8236	0.024585	stathmin 1b
	taf8	-3.80551	0.0255516	TAF8 RNA polymerase II, TATA box binding protein (TBP)-associated factor
	rfx1a	-3.80257	0.0233737	regulatory factor X, 1a (influences HLA class II expression)
	agbl4	-3.78938	0.0498497	ATP/GTP binding protein-like 4
	apodb	-3.73814	0.0280144	apolipoprotein Db
	ribc2	-3.68752	0.00466017	RIB43A domain with coiled-coils 2
	myt1la	-3.49699	0.0391176	myelin transcription factor 1-like, a
	phactr1	-3.49496	0.0356542	phosphatase and actin regulator 1
	hmgcra	-3.19632	0.0165296	3-hydroxy-3-methylglutaryl-CoA reductase a
	LOC101882452	-3.18401	0.00940686	uncharacterized LOC101882452
	klhl26	-3.11416	0.0457091	kelch-like family member 26
	fer1l4	-3.07219	0.00611631	fer-1 like family member 4
	rln1	-3.03463	0.0344686	relaxin 1
	pfkfb2b	-2.986	0.00418778	6-phosphofructo-2-kinase/fructose-2,6-biphosphatase 2b
	slc16a9b	-2.98242	0.00196521	solute carrier family 16 member 9b
	grtp1b	-2.96211	0.0457091	growth hormone regulated TBC protein 1b
	mpx	-2.95933	0.00118244	myeloid-specific peroxidase
	stard5	-2.94504	0.0382838	StAR-related lipid transfer (START) domain containing 5
	lss	-2.86061	0.0214401	lanosterol synthase (2,3-oxidosqualene-lanosterol cyclase)
	hmgcs1	-2.85181	0.015689	3-hydroxy-3-methylglutaryl-CoA synthase 1 (soluble)
	hsd17b7	-2.58853	0.0177175	hydroxysteroid (17-beta) dehydrogenase 7
	abcg2b	-2.53211	0.0232809	ATP-binding cassette, sub-family G (WHITE), member 2b
	si:ch211-153b23.4	-2.49943	0.0466847	si:ch211-153b23.4
	si:dkey-258f14.3	-2.3503	0.001	si:dkey-258f14.3
	si:ch211-153b23.5	-2.17583	0.001	si:ch211-153b23.5
	LOC567909	-2.13276	0.00133657	LON peptidase N-terminal domain and RING finger protein 1
	pkdcca	-2.05243	0.0457091	protein kinase domain containing, cytoplasmic a
	si:ch211-42i9.8	-2.01124	0.0451975	si:ch211-42i9.8
	pak6b	-2.00711	0.0357637	p21 protein (Cdc42/Rac)-activated kinase 6b
	cldnh	-1.91402	0.0292894	claudin h
	mn1a	-1.85633	0.001	meningioma 1a
	nbl1	-1.59655	0.00779624	NBL1, DAN family BMP antagonist
	kcng4a	-1.59505	0.001	potassium voltage-gated channel, subfamily G, member 4a
	xpo1a	-1.47614	0.0419388	exportin 1 (CRM1 homolog, yeast) a
	slc7a10a	-1.12355	0.0089608	solute carrier family 7 member 10a
	fgfrl1a	-1.11102	0.0264097	fibroblast growth factor receptor like 1a
	clic4	-1.0705	0.0294953	chloride intracellular channel 4
	epsti1	1.17582	0.0264097	epithelial stromal interaction 1
	si:ch73-233k15.2	1.23911	0.00288093	si:ch73-233k15.2
	si:dkey-31e10.6p	1.28407	0.00332564	si:dkey-31e10.6, pseudogene
	ftr91	1.4992	0.0292894	finTRIM family, member 91
	zgc:77739	1.6636	0.0267636	zgc:77739
	si:cabz01069013.4	1.72439	0.0212483	si:cabz01069013.4
	LOC101882365	1.90156	0.033561	uncharacterized LOC101882365
	si:dkey-68o6.6	2.01902	2.84647e-07	si:dkey-68o6.6
	LOC101882795	2.04258	0.0202239	uncharacterized LOC101882795
	tnfsf10l4	2.08388	0.001	tumor necrosis factor (ligand) superfamily, member 10 like 4
	nosip	2.47608	0.0275973	nitric oxide synthase interacting protein
	zgc:171506	2.5052	0.0231234	zgc:171506
	anxa3b	2.55109	0.039368	annexin A3b
	chia.4	2.88813	0.0231779	chitinase, acidic.4
	si:ch211-214b16.3	3.98028	0.0112949	si:ch211-214b16.3
	cxcl11.8	4.0439	0.0244483	chemokine (C-X-C motif) ligand 11, duplicate 8
	LOC110439320	4.78055	0.00376655	SEC14-like protein 1
	si:ch211-214b16.2	22.5425	8.19784e-14	si:ch211-214b16.2

## Sheet: Supplementary Table 5
	Protective mechanisms of a microbial oil against hypercholesterolemia: evidence from a zebrafish model
	Adnan H. Gora, Saima Rehman, Jorge Dias, Jorge M. O. Fernandes, Pål A. Olsvik, Mette Sørensen, Viswanath Kiron
	Supplementary Table 5: Significantly altered KEGG pathway generated from the list of differentially downregulated genes from the HC vs CT comparison. Genes with an adjusted p-value (Benjamini-Hochberg method) below 0.05 and |Log2 fold change| ≥ 1 were considered significantly differentially expressed. Each treatment group consisted of at least five biological replicates.
	Pathway ID	Pathway Description	adjusted p value	Genes
	dre00100	Steroid biosynthesis	0.005	hsd17b7,lss,sqlea

## Sheet: Supplementary Table 6
	Protective mechanisms of a microbial oil against hypercholesterolemia: evidence from a zebrafish model
	Adnan H. Gora, Saima Rehman, Jorge Dias, Jorge M. O. Fernandes, Pål A. Olsvik, Mette Sørensen, Viswanath Kiron
	Supplementary Table 6: Differentially expressed genes (|Log2 fold-change| ≥ 1, p adjusted value < 0.05) obtained by comparing the HCA1 group with CT group. Each treatment group consisted of at least five biological replicates.
	Official gene symbol	Log2FoldChange	padj	Gene name
	dnah9	-25.305	<0.001	dynein, axonemal, heavy chain 9
	si:dkey-189g17.2	-24.6448	<0.001	si:dkey-189g17.2
	zgc:194114	-24.513	<0.001	zgc:194114
	zgc:193811	-24.4849	<0.001	zgc:193811
	rad9b	-24.2841	<0.001	RAD9 checkpoint clamp component B
	osbpl7	-24.1688	<0.001	oxysterol binding protein-like 7
	si:ch211-284k5.2	-24.0895	<0.001	si:ch211-284k5.2
	cyp11a2	-23.5189	<0.001	cytochrome P450, family 11, subfamily A, polypeptide 2
	ttc34	-23.4355	<0.001	tetratricopeptide repeat domain 34
	si:ch211-171b20.3	-23.4352	<0.001	si:ch211-171b20.3
	pimr124	-23.421	<0.001	Pim proto-oncogene, serine/threonine kinase, related 124
	spaca9	-23.3815	<0.001	sperm acrosome associated 9
	asb16	-23.3226	<0.001	ankyrin repeat and SOCS box containing 16
	pax6a	-23.1245	<0.001	paired box 6a
	cd164l2	-22.9632	<0.001	CD164 sialomucin-like 2
	pimr54	-22.8233	<0.001	Pim proto-oncogene, serine/threonine kinase, related 54
	si:dkey-27d5.11	-22.7971	<0.001	si:dkey-27d5.11
	LOC110438410	-22.5674	<0.001	serine/threonine-protein kinase pim-1-like
	fkbp6	-22.3326	<0.001	FKBP prolyl isomerase 6
	ripply2	-22.3106	<0.001	ripply transcriptional repressor 2
	si:dkey-27d5.14	-22.1753	<0.001	si:dkey-27d5.14
	si:ch211-189e2.3	-22.065	<0.001	si:ch211-189e2.3
	klhl10b.1	-22.0513	<0.001	kelch-like family member 10b, tandem duplicate 1
	opn1sw2	-21.5163	<0.001	opsin 1 (cone pigments), short-wave-sensitive 2
	si:dkey-145c18.2	-20.2342	<0.001	si:dkey-145c18.2
	wu:fc46h12	-10.2142	0.0227648	wu:fc46h12
	tdrd7a	-9.41392	<0.001	tudor domain containing 7 a
	zgc:55461	-9.41114	<0.001	zgc:55461
	hsf5	-9.16557	0.0475099	heat shock transcription factor family member 5
	dmc1	-8.85785	<0.001	DNA meiotic recombinase 1
	spata4	-8.83109	<0.001	spermatogenesis associated 4
	ak7b	-8.75525	0.0404649	adenylate kinase 7b
	si:ch73-222h13.1	-8.54505	0.00124942	si:ch73-222h13.1
	si:dkey-23f9.8	-8.23499	0.00563436	si:dkey-23f9.8
	trim55b	-7.92716	0.0209889	tripartite motif containing 55b
	si:ch73-111k22.3	-7.79381	<0.001	si:ch73-111k22.3
	pacrg	-7.76492	0.00076611	PARK2 co-regulated
	cyp17a2	-7.72141	0.00455453	cytochrome P450, family 17, subfamily A, polypeptide 2
	efhb	-7.68386	0.00207668	EF-hand domain family, member B
	LOC110440054	-7.57087	0.010381	uncharacterized LOC110440054
	daw1	-7.402	<0.001	dynein assembly factor with WDR repeat domains 1
	zgc:153665	-7.33524	0.00557314	zgc:153665
	dnah5l	-7.27019	<0.001	dynein, axonemal, heavy chain 5 like
	tbx20	-7.22048	0.0255714	T-box transcription factor 20
	casc1	-7.19458	0.0133095	cancer susceptibility candidate 1
	catip	-7.11502	0.00266291	ciliogenesis associated TTC17 interacting protein
	si:dkey-21o22.2	-7.11162	0.00443947	si:dkey-21o22.2
	LOC100330159	-7.08297	<0.001	uncharacterized protein C16orf96 homolog
	lhx2a	-7.00688	0.0274609	LIM homeobox 2a
	star	-6.95709	<0.001	steroidogenic acute regulatory protein
	col5a3b	-6.88279	0.00110098	collagen, type V, alpha 3b
	ccdc170	-6.85733	0.0120163	coiled-coil domain containing 170
	tmem182a	-6.8427	0.0492125	transmembrane protein 182a
	hspb11	-6.61925	0.0329072	heat shock protein, alpha-crystallin-related, b11
	efhc1	-6.56029	0.00341639	EF-hand domain (C-terminal) containing 1
	LOC100537673	-6.5584	0.0492125	serine/threonine-protein kinase pim-1-like
	cfap206	-6.40293	0.0118009	cilia and flagella associated protein 206
	si:ch211-151h10.2	-6.35313	0.0456698	si:ch211-151h10.2
	muc5.1	-6.34953	0.0377233	mucin 5.1, oligomeric mucus/gel-forming
	ccdc103	-6.26525	0.00581195	coiled-coil domain containing 103
	si:ch211-209a2.2	-6.24061	0.0372267	si:ch211-209a2.2
	srl	-6.2263	0.00581195	sarcalumenin
	si:dkey-23f9.12	-6.20133	0.0210969	si:dkey-23f9.12
	cyb5d1	-6.19194	0.0144319	cytochrome b5 domain containing 1
	atp2a1	-6.18896	0.000504411	ATPase sarcoplasmic/endoplasmic reticulum Ca2+ transporting 1
	dab1b	-6.16204	0.00473861	DAB adaptor protein 1b
	tuba7l	-6.15358	<0.001	tubulin, alpha 7 like
	mei4	-6.12044	0.0159854	meiosis-specific, MEI4 homolog (S. cerevisiae)
	ttc12	-6.0839	0.0198781	tetratricopeptide repeat domain 12
	rnf32	-6.04441	0.0200186	ring finger protein 32
	LOC110437749	-5.95927	0.00376651	regulator of G-protein signaling protein-like
	armc3	-5.87987	0.000504411	armadillo repeat containing 3
	drc3	-5.86433	0.038838	dynein regulatory complex subunit 3
	spata18	-5.84562	0.0054059	spermatogenesis associated 18
	dnaaf3l	-5.75328	0.00825186	dynein, axonemal, assembly factor 3 like
	fshr	-5.72718	0.0436233	follicle stimulating hormone receptor
	si:ch211-1o7.2	-5.6465	0.0054059	si:ch211-1o7.2
	si:ch1073-349o24.2	-5.62549	0.00321317	si:ch1073-349o24.2
	LOC100333021	-5.62119	0.0229209	cohesin subunit SA-2-like
	mycbpap	-5.60873	0.0492125	mycbp associated protein
	gabrr2b	-5.59423	0.0239753	gamma-aminobutyric acid (GABA) A receptor, rho 2b
	cdk20	-5.58209	0.0054059	cyclin-dependent kinase 20
	si:ch73-290k24.6	-5.56927	0.0242346	si:ch73-290k24.6
	pias4b	-5.4482	0.0124595	protein inhibitor of activated STAT, 4b
	nek10	-5.42653	0.010625	NIMA-related kinase 10
	nme8	-5.37189	0.0102895	NME/NM23 family member 8
	ropn1l	-5.34429	0.0274609	rhophilin associated tail protein 1-like
	dnaaf4	-5.33389	0.00376651	dynein axonemal assembly factor 4
	dzip1l	-5.3265	0.00376651	DAZ interacting zinc finger protein 1-like
	ccdc151	-5.30587	0.00350404	coiled-coil domain containing 151
	col2a1a	-5.29996	0.0377233	collagen, type II, alpha 1a
	slc5a12	-5.27601	0.0146671	solute carrier family 5 member 12
	LOC101883594	-5.25808	<0.001	zinc finger protein 883-like
	capsla	-5.24571	0.0237842	calcyphosine-like a
	sqlea	-5.23233	<0.001	squalene epoxidase a
	LOC101884945	-5.22607	0.025206	leucine-rich repeat-containing protein 49
	LOC100332851	-5.19823	0.0332455	beta-galactosidase-1-like protein 2
	si:ch211-261c8.5	-5.17729	0.00282872
	pfkmb	-5.1599	0.00878344	phosphofructokinase, muscle b
	kcnj1a.1	-5.15925	0.00224083	potassium inwardly rectifying channel subfamily J member 1a, tandem duplicate 1
	ankar	-5.11558	0.00843878	ankyrin and armadillo repeat containing
	si:ch211-147k9.8	-5.04738	0.0435952
	akna	-4.9648	0.0162912	AT-hook transcription factor
	si:ch211-266g18.10	-4.89109	0.0395919	si:ch211-266g18.10
	LOC100537940	-4.79804	0.0442957	serine/threonine-protein kinase pim-1-like
	ccdc13	-4.74174	0.00270752	coiled-coil domain containing 13
	kcnd1	-4.63372	0.0210969	potassium voltage-gated channel, Shal-related subfamily, member 1
	agbl2	-4.61295	0.0210969	ATP/GTP binding protein-like 2
	cfap44	-4.58051	0.00866473	cilia and flagella associated protein 44
	si:ch211-220d9.3	-4.52821	0.0429143	si:ch211-220d9.3
	tcte1	-4.52752	0.0322374	t-complex-associated-testis-expressed 1
	arf3a	-4.30427	0.038838	ADP-ribosylation factor 3a
	sh3bgr	-4.29963	0.014665	SH3 domain binding glutamate-rich protein
	spaca4l	-4.26455	0.00417268	sperm acrosome associated 4 like
	itga11b	-4.20844	0.0054059	integrin, alpha 11b
	lamc2	-4.19864	0.048693	laminin, gamma 2
	hmgcra	-4.19207	0.000251381	3-hydroxy-3-methylglutaryl-CoA reductase a
	si:dkeyp-86b9.1	-4.18574	0.0220743	si:dkeyp-86b9.1
	tctex1d1	-4.17239	0.0386222	Tctex1 domain containing 1
	eif4e1b	-4.11979	0.0229209	eukaryotic translation initiation factor 4E family member 1B
	cep128	-4.04743	0.0373514	centrosomal protein 128
	LOC108179015	-3.98637	0.0429855	centrosomal protein of 128 kDa-like
	stmn1b	-3.97503	0.025206	stathmin 1b
	psme4a	-3.9192	0.0210969	proteasome activator subunit 4a
	frem2a	-3.90064	0.0286051	FRAS1 related extracellular matrix 2a
	obscna	-3.81044	0.048693	obscurin, cytoskeletal calmodulin and titin-interacting RhoGEF a
	hsp70.3	-3.7869	0.0213422	heat shock cognate 70-kd protein, tandem duplicate 3
	slc30a1b	-3.77972	0.00321317	solute carrier family 30 member 1b
	hsd17b7	-3.6644	0.00321317	hydroxysteroid (17-beta) dehydrogenase 7
	nnt2	-3.66136	0.0394394	nicotinamide nucleotide transhydrogenase 2
	ubxn11	-3.64578	0.044798	UBX domain protein 11
	usp28	-3.61832	0.0292883	ubiquitin specific peptidase 28
	tmem184bb	-3.59169	0.00253486	transmembrane protein 184bb
	fasn	-3.57789	0.0198781	fatty acid synthase
	phactr1	-3.54636	0.0217262	phosphatase and actin regulator 1
	slc12a10.3	-3.52406	0.00409174	solute carrier family 12 member 10, tandem duplicate 3
	rpgrip1l	-3.52196	0.0357983	RPGRIP1 like
	lss	-3.41035	0.00581808	lanosterol synthase (2,3-oxidosqualene-lanosterol cyclase)
	map1aa	-3.39742	0.0213422	microtubule-associated protein 1Aa
	myoc	-3.36755	0.044798	myocilin
	hprt1l	-3.30149	0.00721352	hypoxanthine phosphoribosyltransferase 1, like
	slc27a6	-3.20822	0.0047436	solute carrier family 27 member 6
	fam161a	-3.19648	0.0490341	FAM161 centrosomal protein A
	dync2h1	-3.17853	0.0372148	dynein cytoplasmic 2 heavy chain 1
	dync2h1	-3.17853	0.0372148	dynein cytoplasmic 2 heavy chain 1
	hmgcs1	-3.1633	0.00101808	3-hydroxy-3-methylglutaryl-CoA synthase 1 (soluble)
	hspb6	-3.053	0.00417268	heat shock protein, alpha-crystallin-related, b6
	cyp51	-3.05189	0.00524511	cytochrome P450, family 51
	ift27	-2.9449	0.0329072	intraflagellar transport 27 homolog (Chlamydomonas)
	iqcg	-2.92972	0.044752	IQ motif containing G
	st3gal1l	-2.67902	0.00600129	ST3 beta-galactoside alpha-2,3-sialyltransferase 1, like
	fdps	-2.66606	0.00981932	farnesyl diphosphate synthase (farnesyl pyrophosphate synthetase, dimethylallyltranstransferase, geranyltranstransferase)
	higd1a	-2.65357	0.0162912	HIG1 hypoxia inducible domain family, member 1A
	lipg	-2.53918	0.0164317	lipase, endothelial
	mvda	-2.51696	0.0213422	mevalonate (diphospho) decarboxylase a
	adamts1	-2.43455	0.00566287	ADAM metallopeptidase with thrombospondin type 1 motif, 1
	rdh12	-2.3098	0.0124595	retinol dehydrogenase 12
	dhcr24	-2.30697	0.0178013	24-dehydrocholesterol reductase
	ctgfa	-1.88202	0.020217
	oat	-1.80354	0.0146671	ornithine aminotransferase
	fdft1	-1.71524	0.0377233	farnesyl-diphosphate farnesyltransferase 1
	ptp4a3	-1.53143	0.00721352
	si:ch211-255f4.1	1.12976	0.0302806	si:ch211-255f4.1
	mocs1	1.18622	0.0227648	molybdenum cofactor synthesis 1
	rassf6	1.45327	0.0268153	Ras association domain family member 6
	stard9	1.64948	0.0102895	StAR-related lipid transfer (START) domain containing 9
	ftr54	2.01605	0.00886384	finTRIM family, member 54
	polr2l	2.05181	0.012434	polymerase (RNA) II (DNA directed) polypeptide L
	btr23	2.0736	0.038838	bloodthirsty-related gene family, member 23
	slc25a36a	2.0909	0.044798	solute carrier family 25 member 36a
	si:ch211-212k18.15	2.64118	0.0146723	si:ch211-212k18.15
	ctdsp2	2.68988	0.0124595	CTD (carboxy-terminal domain, RNA polymerase II, polypeptide A) small phosphatase 2
	nupr1	2.7987	0.0204303
	nosip	3.31107	0.021409	nitric oxide synthase interacting protein
	tpk1	3.71855	0.0395919	thiamin pyrophosphokinase 1
	si:dkey-250k15.10	3.96931	0.0404649	si:dkey-250k15.10
	LOC108179160	7.9771	0.000364295	NACHT, LRR and PYD domains-containing protein 3-like

## Sheet: Supplementary Table 7
		Protective mechanisms of a microbial oil against hypercholesterolemia: evidence from a zebrafish model
		Adnan H. Gora, Saima Rehman, Jorge Dias, Jorge M. O. Fernandes, Pål A. Olsvik, Mette Sørensen, Viswanath Kiron
		Supplementary Table 7: Significantly altered KEGG pathway generated from the list of differentially downregulated genes from the HCA1 vs CT comparison. Genes with an adjusted p-value (Benjamini-Hochberg method) below 0.05 and |Log2 fold change| ≥ 1 were considered significantly differentially expressed. Each treatment group consisted of at least five biological replicates.
		Pathway ID	Pathway description	adjusted p value	Genes
		dre00100	Steroid biosynthesis	<0.001	dhcr24, hsd17b7, lss, sqlea, cyp51, fdft1
		dre00900	Terpenoid backbone biosynthesis	0.0091	fdps, mvda, hmgcs1, hmgcra

## Sheet: Supplementary Table 8
	Protective mechanisms of a microbial oil against hypercholesterolemia: evidence from a zebrafish model
	Adnan H. Gora, Saima Rehman, Jorge Dias, Jorge M. O. Fernandes, Pål A. Olsvik, Mette Sørensen, Viswanath Kiron
	Supplementary Table 8: Differentially expressed genes (|Log2 fold-change| ≥ 1, p adjusted value < 0.05) obtained by comparing the HCA2 group with CT group. Each treatment group consisted of at least five biological replicates.
	Official gene symbol	Log2FoldChange	padj	Gene name
	si:dkey-27p23.3	-25.1431	<0.001	si:dkey-27p23.3
	dnah9	-25.0988	<0.001	dynein, axonemal, heavy chain 9
	wu:fc46h12	-24.8508	<0.001	wu:fc46h12
	dmc1	-24.6847	<0.001	DNA meiotic recombinase 1
	exd1	-24.2405	<0.001	exonuclease 3'-5' domain containing 1
	si:ch211-171b20.3	-23.2391	<0.001	si:ch211-171b20.3
	ttll2	-23.2061	<0.001	tubulin tyrosine ligase-like family, member 2
	spaca9	-23.1897	<0.001	sperm acrosome associated 9
	si:dkey-27d5.11	-22.6158	<0.001	si:dkey-27d5.11
	si:ch211-189e2.3	-21.8709	<0.001	si:ch211-189e2.3
	zgc:174353	-21.6813	<0.001	zgc:174353
	LOC100002818	-21.6066	<0.001	serine/threonine-protein kinase pim-1-like
	LOC110438898	-21.3658	<0.001	E3 ubiquitin-protein ligase RBBP6-like
	si:ch211-194e1.7	-9.26127	0.0124695	si:ch211-194e1.7
	catip	-8.76062	0.012843	ciliogenesis associated TTC17 interacting protein
	col5a3b	-8.55065	<0.001	collagen, type V, alpha 3b
	si:ch73-111k22.3	-8.28574	<0.001	si:ch73-111k22.3
	mycbpap	-8.10475	0.0257792	mycbp associated protein
	daw1	-7.98745	0.0100645	dynein assembly factor with WDR repeat domains 1
	cfap206	-7.71666	0.00120906	cilia and flagella associated protein 206
	si:ch73-222h13.1	-7.71186	0.0253651	si:ch73-222h13.1
	otx1a	-7.60162	0.0344008
	trim55b	-7.59579	0.0207165	tripartite motif containing 55b
	lhx2a	-7.55449	0.0169995	LIM homeobox 2a
	ccdc170	-7.54727	0.00636634	coiled-coil domain containing 170
	si:ch1073-15f12.3	-7.52639	0.04868	si:ch1073-15f12.3
	anxa3a	-7.44641	0.00850663	annexin A3a
	si:ch211-194e1.9	-7.33791	0.000321978	si:ch211-194e1.9
	pimr115	-7.29152	0.028941	Pim proto-oncogene, serine/threonine kinase, related 115
	LOC100333021	-7.18601	0.000955426	cohesin subunit SA-2-like
	LOC110439139	-7.16492	0.0482003	dynein heavy chain 6, axonemal-like
	LOC100537277	-7.07657	0.0257211	collagen alpha-2(IX) chain-like
	si:ch211-209a2.2	-6.89507	0.00185429	si:ch211-209a2.2
	zgc:153665	-6.88425	0.00713597	zgc:153665
	LOC110438040	-6.79935	0.0207165	uncharacterized LOC110438040
	efhc1	-6.71792	0.000955426	EF-hand domain (C-terminal) containing 1
	spata6l	-6.70497	0.0109175	spermatogenesis associated 6-like
	drc3	-6.66167	0.00998798	dynein regulatory complex subunit 3
	cyp11c1	-6.49372	0.00221013	cytochrome P450, family 11, subfamily C, polypeptide 1
	LOC101882185	-6.47172	0.0491281	alanine aminotransferase 2-like
	ndr1	-6.39067	0.0325396	nodal-related 1
	ccdc39	-6.34099	0.0344008	coiled-coil domain containing 39
	pias4b	-6.32402	0.00179545	protein inhibitor of activated STAT, 4b
	nek10	-6.31995	0.00535163	NIMA-related kinase 10
	tcte1	-6.30602	0.00111644	t-complex-associated-testis-expressed 1
	ccdc103	-6.2726	0.00998798	coiled-coil domain containing 103
	si:dkey-9i23.4	-6.25237	0.0344008	si:dkey-9i23.4
	zgc:110425	-6.23013	0.0256015	zgc:110425
	LOC100330159	-6.19831	0.000834885	uncharacterized protein C16orf96 homolog
	si:ch73-290k24.6	-6.18196	0.0344008	si:ch73-290k24.6
	si:ch211-220d9.3	-6.15185	0.0203394	si:ch211-220d9.3
	star	-6.10345	0.0100645	steroidogenic acute regulatory protein
	kcnq3	-6.09703	0.00540144	potassium voltage-gated channel, KQT-like subfamily, member 3
	pacrg	-5.98512	0.0124695	PARK2 co-regulated
	agbl2	-5.93278	0.00201628	ATP/GTP binding protein-like 2
	cspp1	-5.92259	0.0121796	centrosome and spindle pole associated protein 1
	si:ch211-1f22.12	-5.91262	0.0359196	si:ch211-1f22.12
	arl3l2	-5.89783	0.00534175	ADP ribosylation factor like GTPase 3, like 2
	si:dkey-242g16.2	-5.81886	0.0133759	si:dkey-242g16.2
	zgc:101853	-5.81581	0.0475144
	dnaaf3l	-5.61944	0.0124695	dynein, axonemal, assembly factor 3 like
	olfm3b	-5.4845	0.012843	olfactomedin 3b
	dnaaf4	-5.37627	0.00850663	dynein axonemal assembly factor 4
	rnf32	-5.34556	0.0229241	ring finger protein 32
	LOC100006699	-5.28591	0.0240277	uncharacterized LOC100006699
	spata4	-5.27963	0.0344008	spermatogenesis associated 4
	lmnl3	-5.2784	0.0141342	lamin L3
	slc1a1	-5.27718	0.00390616	solute carrier family 1 member 1
	g2e3	-5.22741	0.00937557	G2/M-phase specific E3 ubiquitin protein ligase
	col17a1b	-5.09601	0.0139582	collagen, type XVII, alpha 1b
	nme8	-5.04106	0.0344008	NME/NM23 family member 8
	adgrd2	-4.96694	0.0246147	adhesion G protein-coupled receptor D2
	cfap45	-4.95578	0.00125956	cilia and flagella associated protein 45
	si:ch211-1o7.2	-4.94879	0.0240277	si:ch211-1o7.2
	atp2a1	-4.92476	0.0314802	ATPase sarcoplasmic/endoplasmic reticulum Ca2+ transporting 1
	ccdc151	-4.84572	0.0121796	coiled-coil domain containing 151
	frmpd1	-4.79517	0.0382898	FERM and PDZ domain containing 1
	cyb5d1	-4.79035	0.0434081	cytochrome b5 domain containing 1
	cfap44	-4.77211	0.0124695	cilia and flagella associated protein 44
	stmn1b	-4.73581	0.00316321	stathmin 1b
	ankar	-4.71928	0.0382015	ankyrin and armadillo repeat containing
	cdk20	-4.67434	0.0229241	cyclin-dependent kinase 20
	st8sia7.1	-4.66	0.000170987	ST8 alpha-N-acetyl-neuraminide alpha-2,8-sialyltransferase 7.1
	cep41	-4.63654	0.0428031	centrosomal protein 41
	trip13	-4.62717	0.0300957	thyroid hormone receptor interactor 13
	si:ch211-227n13.3	-4.62711	0.0499651	si:ch211-227n13.3
	pfkmb	-4.58016	0.0280391	phosphofructokinase, muscle b
	si:ch211-243o19.4	-4.55855	0.02166	si:ch211-243o19.4
	armc4	-4.52545	0.0325396	armadillo repeat containing 4
	nme5	-4.50052	0.0465791	NME/NM23 family member 5
	si:rp71-45g20.11	-4.49699	0.0493881	si:rp71-45g20.11
	pttg1	-4.49505	0.0366018	PTTG1 regulator of sister chromatid separation, securin
	nrap	-4.42423	0.0366018	nebulin-related anchoring protein
	scn8aa	-4.35924	0.0400568	sodium channel, voltage gated, type VIII, alpha subunit a
	si:dkeyp-86b9.1	-4.32913	0.0135344	si:dkeyp-86b9.1
	zgc:112416	-4.26244	0.000834152	zgc:112416
	rfx1a	-4.22649	0.0100645	regulatory factor X, 1a (influences HLA class II expression)
	tpi1a	-4.21918	0.0139582	triosephosphate isomerase 1a
	agbl4	-4.19646	0.0467684	ATP/GTP binding protein-like 4
	mlf1	-4.12386	0.028941	myeloid leukemia factor 1
	cenpe	-4.10665	0.0254777	centromere protein E
	lamp3	-4.06882	0.0498411	lysosomal associated membrane protein 3
	stx2b	-4.06539	0.00269555	syntaxin 2b
	arhgap19	-4.06122	0.0344008	Rho GTPase activating protein 19
	si:ch73-66d24.2	-3.96102	0.0293539
	espl1	-3.89509	0.0325396	extra spindle pole bodies like 1, separase
	cyb5d2	-3.8883	0.0344008	cytochrome b5 domain containing 2
	esco2	-3.82657	0.0351947	establishment of sister chromatid cohesion N-acetyltransferase 2
	gpib	-3.8255	0.0255839	glucose-6-phosphate isomerase b
	ckap2l	-3.81669	0.0494411	cytoskeleton associated protein 2-like
	si:dkey-19b23.7	-3.80577	0.0240487	si:dkey-19b23.7
	casc5	-3.80233	0.0310786
	hmmr	-3.78608	0.0498411	hyaluronan-mediated motility receptor (RHAMM)
	hoxd3a	-3.75722	0.0267999	homeobox D3a
	ccna2	-3.74004	0.0423491	cyclin A2
	nnt2	-3.723	0.0240277	nicotinamide nucleotide transhydrogenase 2
	cnnm2b	-3.71144	0.00540144	cyclin and CBS domain divalent metal cation transport mediator 2b
	rfx3	-3.70773	0.0326163	regulatory factor X, 3 (influences HLA class II expression)
	si:ch211-214j8.1	-3.69108	0.0423491	si:ch211-214j8.1
	poln	-3.60505	0.0447174	polymerase (DNA directed) nu
	si:dkey-91m3.1	-3.54831	0.0473761	si:dkey-91m3.1
	zgc:100864	-3.52814	0.0234241	zgc:100864
	LOC796000	-3.51904	0.0344008	coiled-coil domain-containing protein 171-like
	phactr1	-3.50669	0.0344008	phosphatase and actin regulator 1
	ddit4	-3.49732	2.37e-05	DNA-damage-inducible transcript 4
	bub1	-3.45908	0.0430983	BUB1 mitotic checkpoint serine/threonine kinase
	cers4a	-3.45897	0.0366018	ceramide synthase 4a
	ift27	-3.45763	0.0107741	intraflagellar transport 27 homolog (Chlamydomonas)
	rhcga	-3.44911	0.0359196	Rh family, C glycoprotein a
	ccnb1	-3.42975	0.0467684	cyclin B1
	itga10	-3.42109	0.00753038	integrin, alpha 10
	slc7a9	-3.39543	0.0359196	solute carrier family 7 member 9
	cx43.4	-3.12001	0.0324783	connexin 43.4
	adssl1	-3.0983	0.00998798
	otogl	-3.08787	0.0493881	otogelin-like
	wdr54	-2.98211	0.0436774	WD repeat domain 54
	si:ch211-195b13.1	-2.93145	0.00540144	si:ch211-195b13.1
	si:ch211-278j3.3	-2.92981	0.0325396	si:ch211-278j3.3
	LOC101884488	-2.91601	0.0465345	nephronectin-like
	LOC110438478	-2.80523	0.00475907	obg-like ATPase 1
	sybu	-2.79864	0.0320455	syntabulin (syntaxin-interacting)
	ccsapa	-2.63764	0.0330358	centriole, cilia and spindle-associated protein a
	mctp2a	-2.49121	0.0344008	multiple C2 domains, transmembrane 2a
	ak1	-2.49062	0.0366018	adenylate kinase 1
	arvcfa	-2.38431	0.0310641	ARVCF delta catenin family member a
	alcama	-2.36734	0.0141342	activated leukocyte cell adhesion molecule a
	adnpa	-2.36327	0.0272546	activity-dependent neuroprotector homeobox a
	loxl4	-2.36239	0.00185429	lysyl oxidase-like 4
	vwa2	-2.16966	0.0467684	von Willebrand factor A domain containing 2
	cplx2l	-2.16909	0.0100645	complexin 2, like
	ch1073-291c23.1	-2.12874	0.0240487
	kif5aa	-2.02244	0.00538831	kinesin family member 5A, a
	ctbp2l	-2.01098	0.0499651	C-terminal binding protein 2, like
	si:dkeyp-51b7.3	-1.93767	0.0449383	si:dkeyp-51b7.3
	atp6v0cb	-1.80509	0.0459313	ATPase H+ transporting V0 subunit cb
	astn1	-1.74062	0.0301406	astrotactin 1
	mn1a	-1.66792	0.0393009	meningioma 1a
	rhoub	-1.65155	0.0262845	ras homolog family member Ub
	socs3a	-1.49081	0.0458431	suppressor of cytokine signaling 3a
	fam234b	-1.33012	0.0117162	family with sequence similarity 234 member B
	cxcr4b	-1.17757	<0.001	chemokine (C-X-C motif), receptor 4b
	hoxb3a	-1.00585	0.00540144	homeobox B3a
	LOC100334368	1.01175	0.0499651	gastrula zinc finger protein XlCGF57.1-like
	serinc2l	1.09045	0.0169995	serine incorporator 2, like
	epsti1	1.10617	0.0220357	epithelial stromal interaction 1
	mul1a	1.14398	0.0366018	mitochondrial E3 ubiquitin protein ligase 1a
	LOC101884621	1.1571	0.0476582	zinc finger protein 239-like
	si:ch73-233k15.2	1.20858	0.0146369	si:ch73-233k15.2
	slc6a13	1.27266	0.0109175	solute carrier family 6 member 13
	tnfsf10l4	1.69387	0.0207165	tumor necrosis factor (ligand) superfamily, member 10 like 4
	zgc:153642	1.84635	0.0169995	zgc:153642
	mgst1.2	1.88138	0.0137586	microsomal glutathione S-transferase 1.2
	ftr41	2.30226	0.02636	finTRIM family, member 41
	ctdsp2	2.58206	0.0176862	CTD (carboxy-terminal domain, RNA polymerase II, polypeptide A) small phosphatase 2
	mgst1.1	2.58817	0.00464623	microsomal glutathione S-transferase 1.1
	aldh1l1	2.64929	0.0307546	aldehyde dehydrogenase 1 family, member L1
	zgc:112183	2.66543	0.00540144	zgc:112183
	atpif1b	3.99839	<0.001
	si:ch211-214b16.3	4.88677	<0.001	si:ch211-214b16.3
	LOC110439320	5.28451	<0.001	SEC14-like protein 1
	LOC108179086	5.83935	0.00538831	uncharacterized LOC108179086
	si:ch211-214b16.2	9.60528	<0.001	si:ch211-214b16.2

## Sheet: Supplementary Table 9
	Protective mechanisms of a microbial oil against hypercholesterolemia: evidence from a zebrafish model
	Adnan H. Gora, Saima Rehman, Jorge Dias, Jorge M. O. Fernandes, Pål A. Olsvik, Mette Sørensen, Viswanath Kiron
	Supplementary Table 9: Significantly altered KEGG pathway generated from the list of differentially upregulated genes from the HCA2 vs CT comparison. Genes with an adjusted p-value (Benjamini-Hochberg method) below 0.05 and |Log2 fold change| ≥ 1 were considered significantly differentially expressed. Each treatment group consisted of at least five biological replicates.
	Pathway ID	Pathway Description	adjusted p value	Genes
	dre00480	Glutathione metabolism	0.0434428	mgst1.1, mgst1.2
	dre00982	Drug metabolism - cytochrome P450	0.0434428	mgst1.1, mgst1.2
	dre00980	Metabolism of xenobiotics by cytochrome P450	0.0434428	mgst1.1, mgst1.2
	dre00983	Drug metabolism - other enzymes	0.0444958	mgst1.1, mgst1.2

## Sheet: Supplementary Table 10
	Protective mechanisms of a microbial oil against hypercholesterolemia: evidence from a zebrafish model
	Adnan H. Gora, Saima Rehman, Jorge Dias, Jorge M. O. Fernandes, Pål A. Olsvik, Mette Sørensen, Viswanath Kiron
	Supplementary Table 10: Differentially expressed genes (|Log2 fold-change| ≥ 1, p adjusted value < 0.05) obtained by comparing the HCA2 group with HC group. Each treatment group consisted of at least five biological replicates.
	Official gene symbol	Log2FoldChange	padj	Gene name
	si:ch211-194e1.7	-8.90178	0.0377139	si:ch211-194e1.7
	si:dkey-79f11.4	-6.39466	0.0107122	si:dkey-79f11.4
	col17a1b	-5.0998	0.0293139	collagen, type XVII, alpha 1b
	LOC101886645	-2.96685	0.0107122	epithelial chloride channel protein-like
	LOC110439184	-2.9559	0.0160735	uncharacterized protein CXorf21-like
	LOC108182769	-2.42905	0.0495658	uncharacterized LOC108182769
	adssl1	-2.05808	0.0377139	adenylosuccinate synthase, like 1
	LOC110440201	-1.06634	0.0377139	uncharacterized LOC110440201
	bckdk	1.00574	0.0419597	branched chain ketoacid dehydrogenase kinase
	apoc2	1.12184	0.0107122	apolipoprotein C-II
	apobb.1	1.15696	0.0192911	apolipoprotein Bb, tandem duplicate 1
	zgc:123284	2.16101	0.0414013	zgc:123284
	vtg1	5.00244	0.0342125	vitellogenin 1

[truncated: 2 more sheets: Supplementary Table 11, Supplementary Table 12]
